# Supplementary material for: Social network analysis to characterize women victims of violence
Source: BMC Public Health. 2019 May 2;19:494. doi: 10.1186/s12889-019-6797-y (PMC6498634; doi:10.1186/s12889-019-6797-y)
Supplement: Supplementary file 1 — ICD9-CM codes for selected violence diagnoses, other groups of diagnoses and trauma groups. List of diagnosis and traumas used in the SNA procedure. (XLSX 13 kb) [file 12889_2019_6797_MOESM1_ESM.xlsx]

## Sheet: Additional_file1 
		ICD-9-CM
	Violence Diagnoses related to symptoms and signals of psychological, physical or sexual abuse
	Adult maltreatment unspecified	995.80
	Adult physical abuse	995.81
	Adult emotional/psychological abuse	995.82
	Adult sexual abuse	995.83
	Adult neglect	995.84
	Adult abuse and neglect	995.85
	History of physical abuse	V15.41
	History of emotional abuse	V15.42
	Counseling for victim of spousal and partner abuse	V61.11
	Groups of other diagnoses
	Infectious diseases	001-139
	Psychoses	290; 293-299
	Alcohol or substance abuse	291-292; 303-305
	Mental illnesses	300-319
	Neurological diseases	320-359; 380-389
	Circulatory diseases	390-459; 785
	Pregnancy related condition	630-649; 650-659; 660-669; V20-V29
	Genitourinary system diseases	580 -629; 188; 788
	Respiratory diseases	460-519; 786
	Head and face diagnosis	360-379; 380-389; 520-529; 784; 801-803; 850-854; 870-874; 920-921
	Digestive system diseases	530-579; 787; 789
	Traumatic and musculoskeletal system and connective tissue diagnosis	710-739; 800; 804-839; 840-848; 860-869; 875-897;900-919; 922-924; 925-999
	Symptoms, signs and ill-defined conditions	780-783; 790-799
	Other diagnosis	140-289; 671-709; 741-779; V01-V19; V30-V82
	Missing diagnosis (patient leaving the ED before visit)	999999
	Type of Injury/trauma
	Assoult and self harm injury
	School, work and sport injury
	Home injury
	Road injury
	Other place injury
