# Supplementary material for: Social network analysis to characterize women victims of violence
Source: BMC Public Health. 2019 May 2;19:494. doi: 10.1186/s12889-019-6797-y (PMC6498634; doi:10.1186/s12889-019-6797-y)
Supplement: Supplementary file 2 — Centrality Index Values for each node. Betweeness and closeness indexes for diagnoses and traumas considered in the SNA procedure. (XLSX 9 kb) [file 12889_2019_6797_MOESM2_ESM.xlsx]

## Sheet: Foglio1
	Betweenness	Closeness
Other accident	0	0.25
Symptoms	0	0.25
Other diagnoses	0	0.25
Adult abuse and neglect	240	0.47
Respiratory diseases	0	0.25
Adult maltreatment	45	0.19
Adult physical abuse	45	0.19
Pregnancy related condition	141	0.45
Sexual abuse	71.0	0.28
History Psychological abuse	0	0.08
Infectious diseases	0	0.09
Substance abuse	176	0.33
Circulatory diseases	0	0.09
Psychological abuse	140	0.21
Repeated Aggression	0	0.03
Road traffic accident	0	0.03
History physical abuse	0	0.08
Partner abuse	102	0.05
Psychoses	120.0	0.11
Genitourinary system	0	0.03
